# Supplementary material for: Simulation-based education in neurology: lessons from the COVID-19 pandemic
Source: BMC Res Notes. 2023 Nov 2;16:307. doi: 10.1186/s13104-023-06605-7 (PMC10623696; doi:10.1186/s13104-023-06605-7)
Supplement: Supplementary file 1 — Supplementary Material 1: Virtual clerkship survey (Spanish and English) [file 13104_2023_6605_MOESM1_ESM.xlsx]

## Sheet: Hoja1
Additional file 1: Virtual clerkship survey (Spanish and English)
Preguntas clerkship virtual (spanish)	Totalmente en desacuerdo	En desacuerdo	Ni en desacuerdo ni de acuerdo	De acuerdo	Totalmente de acuerdo
Tengo disponible acceso a internet, de buena calidad, en el momento en que lo necesito.	1	2	7	26	10
Me es fácil concentrarme en las clases virtuales.	1	12	12	15	6
Es posible tener una interacción con los docentes, y que además, me permite realizar preguntas en las actividades virtuales.	0	2	5	24	15
Las herramientas tecnológicas y audiovisuales usadas durante las clases virtuales funcionaron adecuadamente.	0	1	6	26	13
Yo percibí que la mayoría de los profesores que me dieron clases se sentían cómodos con la virtualidad	0	3	6	21	16
Siento que esta modalidad de enseñanza debe ser parte del proceso de aprendizaje sin importar las circunstancias.	1	4	13	20	8
Emocionalmente, me siento bien con el modelo de enseñanza virtual.	0	10	14	17	5
Los seminarios virtuales mejoraron mis competencias como médico general en el área de la neurología	0	1	3	29	13
El club de revista fomentó mi interés sobre el tema visto	0	3	4	31	8
Los casos clínicos fomentaron mi interés sobre el tema visto	0	0	1	35	10
Los temas desarrollados en los ensayos fueron relevantes para mi formación médica.	0	1	4	31	10
Translated survey for the virtual clerkship (english)	Strongly disagree	Disagree	Neutral	Agree	Strongly agree
I have good quality internet access available when I need it.	1	2	7	26	10
It is easy for me to focus on virtual classes.	1	12	12	15	6
It is possible to have an interaction with the teachers, and that allows me to ask questions in virtual activities.	0	2	5	24	15
The technological and audiovisual tools used during the virtual classes worked adequately.	0	1	6	26	13
I perceived that most of the teachers who taught me were comfortable with virtuality.	0	3	6	21	16
I feel that this teaching modality should be part of the learning process regardless of the circumstances.	1	4	13	20	8
Emotionally, I feel good about the virtual teaching model.	0	10	14	17	5
The virtual seminars improved my skills as a general practitioner in the area of neurology.	0	1	3	29	13
The journal club fostered my interest in the topic seen.	0	3	4	31	8
The clinical cases fostered my interest in the topic seen.	0	0	1	35	10
The essay topics were relevant to my medical training.	0	1	4	31	10
