# Supplementary material for: Simulation-based education in neurology: lessons from the COVID-19 pandemic
Source: BMC Res Notes. 2023 Nov 2;16:307. doi: 10.1186/s13104-023-06605-7 (PMC10623696; doi:10.1186/s13104-023-06605-7)
Supplement: Supplementary file 2 — Supplementary Material 2: Simulated hospital survey for teachers (English) [file 13104_2023_6605_MOESM2_ESM.xlsx]

## Sheet: Respuestas de formulario 1
Additional file 2: Simulated hospital survey for teachers (English)
ID	1. I consider that a simulation-based hospital is an effective tool for transmitting knowledge to students	2. I feel comfortable teaching students in the simulated hospital.	3. I consider that this model achieved its objectives of facilitating student practice in a simulated environment.	4. I consider that the actors adequately represented the clinical characteristics required by the script	5. I was able to properly interact with the students under this simulated hospital model.	6. I felt comfortable evaluating students on the oral exams under this simulated hospital model	7. I consider the time spent with students under this simulation-based education model to be adequate.	8. I believe that the simulated hospital model should be incorporated into the medical school curriculum regardless of the pandemic.	9. The simulated hospital benefits the students by developing neurological competencies/skills as a general practitioner.	10. I was able to interact with the actor as if they were a real patient.
1	Strongly Agree	Agree	Agree	Agree	Agree	Agree	Agree	Strongly Agree	Agree	Agree
2	Agree	Agree	Neutral	Neutral	Agree	Strongly Agree	Neutral	Disagree	Agree	Agree
3	Strongly Agree	Agree	Agree	Strongly Agree	Strongly Agree	Strongly Agree	Strongly Agree	Strongly Agree	Strongly Agree	Agree
4	Strongly Agree	Strongly Agree	Strongly Agree	Strongly Agree	Strongly Agree		Strongly Agree	Agree	Agree	Strongly Agree
5	Strongly Agree	Strongly Agree	Agree	Neutral	Neutral	Agree	Agree	Agree	Agree	Agree
6	Agree	Agree	Agree	Neutral	Agree	Agree	Agree	Disagree	Agree	Disagree
7	Agree	Agree	Agree	Agree	Agree	Agree	Agree	Agree	Agree	Neutral
