# Supplementary material for: Simulation-based education in neurology: lessons from the COVID-19 pandemic
Source: BMC Res Notes. 2023 Nov 2;16:307. doi: 10.1186/s13104-023-06605-7 (PMC10623696; doi:10.1186/s13104-023-06605-7)
Supplement: Supplementary file 3 — Supplementary Material 3: Simulated hospital survey for students (English) [file 13104_2023_6605_MOESM3_ESM.xlsx]

## Sheet: Respuestas de formulario 1
Marca temporal	Dirección de correo electrónico	Additional file 3: Simulated hospital survey for students (English)
44288.7	mf.echeverry11@uniandes.edu.co
44288.7	lc.hurtado@uniandes.edu.co	ID	1. I think that the simulated hospital facilitated my learning.	2.I consider that the simulated hospital allows me to have a greater interaction with the teachers, compared to a face-to-face environment	3. I consider that the simulated hospital allows me to have more time to practice the neurological examin than in a clinical environment.	4. The interaction with the simulated patients was satisfactory and adequately recreated a real clinical scenario.	5. I perceived that the teacher felt comfortable in the simulated hospital.	6. Feedback after simulation activities was adequate.	7. Simulation based learning made the neurology subject more interesting	8. The simulated hospital improved my communication skills.	9. The simulated hospital allowed me to develop clinical decision skills that are applicable to a real clinical scenario.	10. I was able to interact with the actor as if they were a real patient.	11. I believe that the simulated hospital tool should be incorporated into the medicine program regardless of the pandemic.
44288.7	am.sandoval@uniandes.edu.co	1	Agree	Strongly Agree	Strongly Agree	Neutral	Agree	Agree	Strongly Agree	Agree	Strongly Agree	Agree	Strongly Agree
44288.7	Js.perez1720@uniandes.edu.co	2	Agree	Neutral	Agree	Strongly Agree	Agree	Agree	Strongly Agree	Agree	Strongly Agree	Agree	Strongly Agree
44288.7	sd.palma@uniandes.edu.co	3	Agree	Strongly Agree	Strongly Agree	Neutral	Agree	Strongly Agree	Strongly Agree	Agree	Agree	Neutral	Agree
44288.7	jd.rubio11@uniandes.edu.co	4	Agree	Agree	Strongly Agree	Strongly Agree	Neutral	Neutral	Agree	Neutral	Agree	Strongly Agree	Strongly Agree
44288.7	ca.barajas20@uniandes.edu.co	5	Strongly Agree	Strongly Agree	Strongly Agree	Strongly Agree	Strongly Agree	Strongly Agree	Agree	Strongly Agree	Strongly Agree	Strongly Agree	Strongly Agree
44288.7	jm.chabur10@uniandes.edu.co	6	Strongly Agree	Strongly Agree	Neutral	Agree	Strongly Agree	Strongly Agree	Strongly Agree	Agree	Strongly Agree	Neutral	Strongly Agree
44288.7	s.tejada@uniandes.edu.co	7	Strongly Agree	Agree	Strongly Agree	Strongly Agree	Strongly Agree	Agree	Neutral	Agree	Agree	Strongly Agree	Strongly Agree
44288.7	jj.baleta@uniandes.edu.co	8	Agree	Agree	Agree	Neutral	Agree	Strongly Agree	Neutral	Agree	Neutral	Agree	Agree
44288.7	m.barros@uniandes.edu.co	9	Strongly Agree	Strongly Agree	Strongly Agree	Strongly Agree	Strongly Agree	Strongly Agree	Strongly Agree	Strongly Agree	Strongly Agree	Strongly Agree	Strongly Agree
44288.7	v.correa10@uniandes.edu.co	10	Strongly Agree	Agree	Agree	Neutral	Neutral	Agree	Disagree	Neutral	Agree	Agree	Agree
44288.7	d.reyes12@uniandes.edu.co	11	Strongly Agree	Strongly Agree	Agree	Neutral	Agree	Strongly Agree	Strongly Agree	Strongly Agree	Strongly Agree	Strongly Agree	Strongly Agree
44288.8	al.rozo11@uniandes.edu.co	12	Neutral	Strongly Agree	Strongly Agree	Agree	Agree	Agree	Neutral	Agree	Agree	Agree	Agree
44288.8	am.parra12@uniandes.edu.co	13	Agree	Agree	Strongly Agree	Agree	Strongly Agree	Strongly Agree	Strongly Agree	Agree	Strongly Agree	Agree	Agree
44290.5	mc.penalozam@uniandes.edu.co	14	Agree	Strongly Agree	Strongly Agree	Agree	Agree	Strongly Agree	Agree	Agree	Neutral	Agree	Strongly Agree
44290.5	na.peralta10@uniandes.edu.co	15	Strongly Agree	Strongly Agree	Strongly Agree	Strongly Agree	Strongly Agree	Strongly Agree	Strongly Agree	Strongly Agree	Strongly Agree	Strongly Agree	Strongly Agree
44291.4	a.mercado@uniandes.edu.co	16	Agree	Neutral	Strongly Agree	Neutral	Agree	Agree	Agree	Strongly Agree	Strongly Agree	Neutral	Agree
44291.4	je.navarro@uniandes.edu.co	17	Agree	Agree	Strongly Agree	Neutral	Neutral	Neutral	Agree	Agree	Agree	Agree	Agree
44291.4	js.cruz12@uniandes.edu.co	18	Agree	Agree	Agree	Agree	Agree	Agree	Agree	Agree	Agree	Agree	Agree
44291.4	df.rangel10@uniandes.edu.co	19	Strongly Agree	Strongly Agree	Agree	Neutral	Strongly Agree	Strongly Agree	Neutral	Strongly Agree	Strongly Agree	Disagree	Strongly Agree
44291.5	la.anichiarico@uniandes.edu.co	20	Agree	Neutral	Strongly Agree	Agree	Neutral	Agree	Neutral	Neutral	Neutral	Neutral	Neutral
44291.5	js.bayona@uniandes.edu.co	21	Strongly Agree	Agree	Strongly Agree	Agree	Strongly Agree	Strongly Agree	Agree	Agree	Strongly Agree	Agree	Strongly Agree
44291.6	tc.salcedo10@uniandes.edu.co	22	Strongly Agree	Strongly Agree	Strongly Agree	Agree	Agree	Strongly Agree	Agree	Neutral	Agree	Agree	Strongly Agree
44291.8	aa.nieves@uniandes.edu.co	23	Agree	Agree	Neutral	Agree	Agree	Agree	Neutral	Agree	Agree	Agree	Agree
44292.2	sj.pino@uniandes.edu.co	24	Strongly Agree	Strongly Agree	Strongly Agree	Agree	Agree	Strongly Agree	Strongly Agree	Disagree	Neutral	Agree	Neutral
44292.6	s.fiesco@uniandes.edu.co	25	Strongly Agree	Neutral	Disagree	Agree	Agree	Strongly Agree	Agree	Agree	Agree	Agree	Strongly Agree
44296.4	dm.heidebroek@uniandes.edu.co	26	Agree	Strongly Agree	Neutral	Neutral	Strongly Agree	Agree	Agree	Agree	Agree	Neutral	Agree
44296.4	jd.penag@uniandes.edu.co	27	Agree	Agree	Agree	Agree	Agree	Agree	Neutral	Agree	Agree	Neutral	Strongly Agree
44296.4	s.tejada@uniande.edu.co	28	Agree	Agree	Strongly Agree	Neutral	Agree	Agree	Neutral	Neutral	Agree	Disagree	Neutral
44296.4	dmrienplus@gmail.com	29	Strongly Agree	Strongly Agree	Strongly Agree	Strongly Agree	Strongly Agree	Strongly Agree	Strongly Agree	Strongly Agree	Strongly Agree	Strongly Agree	Strongly Agree
44296.4	rdianat91@gmail.com	30	Strongly Agree	Strongly Agree	Strongly Agree	Strongly Agree	Strongly Agree	Strongly Agree	Strongly Agree	Strongly Agree	Strongly Agree	Strongly Agree	Strongly Agree
44296.4	am.lopezm@uniandes.edu.co	31	Neutral	Neutral	Neutral	Neutral	Neutral	Neutral	Neutral	Neutral	Neutral	Neutral	Disagree
44296.4	js.abril@uniandes.edu.co	32	Agree	Disagree	Agree	Disagree	Agree	Agree	Neutral	Disagree	Strongly Agree	Disagree	Neutral
44296.4	mf.diazm@uniandes.edu.co	33	Agree	Agree	Agree	Agree	Agree	Agree	Agree	Agree	Agree	Agree	Agree
44296.4	s.perdomo10@uniandes.edu.co	34	Strongly Agree	Strongly Agree	Disagree	Agree	Strongly Agree	Agree	Disagree	Agree	Strongly Agree	Agree	Strongly Agree
44296.4	lm.sanchez@uniandes.edu.co	35	Agree	Neutral	Agree	Agree	Agree	Agree	Neutral	Neutral	Agree	Agree	Strongly Agree
44296.4	l.calderon@uniandes.edu.co	36	Agree	Agree	Strongly Agree	Agree	Agree	Agree	Neutral	Agree	Agree	Agree	Agree
44296.4	ha.gonzalez11@uniandes.edu.co	37	Agree	Disagree	Neutral	Agree	Agree	Strongly Agree	Neutral	Agree	Strongly Agree	Agree	Strongly Agree
44296.5	je.covaleda11@uniandes.edu.co	38	Agree	Disagree	Strongly Agree	Strongly Agree	Strongly Agree	Strongly Agree	Neutral	Disagree	Agree	Agree	Agree
44296.5	mf.ramirez14@uniandes.edu.co	39	Agree	Agree	Agree	Disagree	Agree	Agree	Neutral	Agree	Agree	Disagree	Agree
44296.5	rf.palma@uniandes.edu.co	40	Agree	Agree	Agree	Agree	Agree	Agree	Agree	Agree	Agree	Agree	Agree
44297	ricardo.vergara.33@gmail.com	41	Agree	Agree	Strongly Agree	Agree	Agree	Agree	Agree	Neutral	Agree	Agree	Strongly Agree
44297.5	pa.suarez10@uniandes.edu.co	42	Neutral	Neutral	Neutral	Agree	Neutral	Neutral	Agree	Neutral	Neutral	Agree	Strongly Agree
		43	Strongly Agree	Strongly Agree	Strongly Agree	Strongly Agree	Strongly Agree	Strongly Agree	Strongly Agree	Strongly Agree	Strongly Agree	Strongly Agree	Strongly Agree
		44	Strongly Agree	Strongly Agree	Strongly Agree	Strongly Agree	Strongly Agree	Agree	Agree	Strongly Agree	Strongly Agree	Agree	Agree
