# Supplementary material for: Simulation-based education in neurology: lessons from the COVID-19 pandemic
Source: BMC Res Notes. 2023 Nov 2;16:307. doi: 10.1186/s13104-023-06605-7 (PMC10623696; doi:10.1186/s13104-023-06605-7)
Supplement: Supplementary file 4 — Supplementary Material 4: Simulated hospital survey for students (Spanish) [file 13104_2023_6605_MOESM4_ESM.xlsx]

## Sheet: Respuestas de formulario 1
Marca temporal	Dirección de correo electrónico	Additional file 4: Simulated hospital survey for students (Spanish)
44288.7	mf.echeverry11@uniandes.edu.co
44288.7	lc.hurtado@uniandes.edu.co	ID	1. Considero que el hospital simulado facilitó mi aprendizaje.	2. Considero que el hospital simulado me permite tener una mayor interacción con el profesor que en un ambiente presencial.	3. Considero que el hospital simulado me permite tener más tiempo para practicar el examen neurológico que el ambiente presencial	4. La interacción con los pacientes simulados fue satisfactoria y recreó de una forma adecuada el escenario clínico real.	5. Percibí que el profesor se sintió cómodo en el hospital simulado.	6. La retroalimentación posterior a las actividades de simulación fue adecuada.	7. El hospital simulado aumentó mi interés por el aprendizaje de neurología.	8. El hospital simulado mejoró mis habilidades de comunicación	9. El hospital simulado me permitió desarrollar habilidades de decisión clínica aplicables a un escenario clínico real.	10. Me fue posible interactuar con el actor como si fuera un paciente real.	11. Considero que la herramienta del hospital simulado se debería incorporar al programa de medicina independientemente de la pandemia.
44288.7	am.sandoval@uniandes.edu.co	1	De acuerdo	Totalmente de acuerdo	Totalmente de acuerdo	Ni en desacuerdo ni de acuerdo	De acuerdo	De acuerdo	Totalmente de acuerdo	De acuerdo	Totalmente de acuerdo	De acuerdo	Totalmente de acuerdo
44288.7	Js.perez1720@uniandes.edu.co	2	De acuerdo	Ni en desacuerdo ni de acuerdo	De acuerdo	Totalmente de acuerdo	De acuerdo	De acuerdo	Totalmente de acuerdo	De acuerdo	Totalmente de acuerdo	De acuerdo	Totalmente de acuerdo
44288.7	sd.palma@uniandes.edu.co	3	De acuerdo	Totalmente de acuerdo	Totalmente de acuerdo	Ni en desacuerdo ni de acuerdo	De acuerdo	Totalmente de acuerdo	Totalmente de acuerdo	De acuerdo	De acuerdo	Ni en desacuerdo ni de acuerdo	De acuerdo
44288.7	jd.rubio11@uniandes.edu.co	4	De acuerdo	De acuerdo	Totalmente de acuerdo	Totalmente de acuerdo	Ni en desacuerdo ni de acuerdo	Ni en desacuerdo ni de acuerdo	De acuerdo	Ni en desacuerdo ni de acuerdo	De acuerdo	Totalmente de acuerdo	Totalmente de acuerdo
44288.7	ca.barajas20@uniandes.edu.co	5	Totalmente de acuerdo	Totalmente de acuerdo	Totalmente de acuerdo	Totalmente de acuerdo	Totalmente de acuerdo	Totalmente de acuerdo	De acuerdo	Totalmente de acuerdo	Totalmente de acuerdo	Totalmente de acuerdo	Totalmente de acuerdo
44288.7	jm.chabur10@uniandes.edu.co	6	Totalmente de acuerdo	Totalmente de acuerdo	Ni en desacuerdo ni de acuerdo	De acuerdo	Totalmente de acuerdo	Totalmente de acuerdo	Totalmente de acuerdo	De acuerdo	Totalmente de acuerdo	Ni en desacuerdo ni de acuerdo	Totalmente de acuerdo
44288.7	s.tejada@uniandes.edu.co	7	Totalmente de acuerdo	De acuerdo	Totalmente de acuerdo	Totalmente de acuerdo	Totalmente de acuerdo	De acuerdo	Ni en desacuerdo ni de acuerdo	De acuerdo	De acuerdo	Totalmente de acuerdo	Totalmente de acuerdo
44288.7	jj.baleta@uniandes.edu.co	8	De acuerdo	De acuerdo	De acuerdo	Ni en desacuerdo ni de acuerdo	De acuerdo	Totalmente de acuerdo	Ni en desacuerdo ni de acuerdo	De acuerdo	Ni en desacuerdo ni de acuerdo	De acuerdo	De acuerdo
44288.7	m.barros@uniandes.edu.co	9	Totalmente de acuerdo	Totalmente de acuerdo	Totalmente de acuerdo	Totalmente de acuerdo	Totalmente de acuerdo	Totalmente de acuerdo	Totalmente de acuerdo	Totalmente de acuerdo	Totalmente de acuerdo	Totalmente de acuerdo	Totalmente de acuerdo
44288.7	v.correa10@uniandes.edu.co	10	Totalmente de acuerdo	De acuerdo	De acuerdo	Ni en desacuerdo ni de acuerdo	Ni en desacuerdo ni de acuerdo	De acuerdo	En desacuerdo	Ni en desacuerdo ni de acuerdo	De acuerdo	De acuerdo	De acuerdo
44288.7	d.reyes12@uniandes.edu.co	11	Totalmente de acuerdo	Totalmente de acuerdo	De acuerdo	Ni en desacuerdo ni de acuerdo	De acuerdo	Totalmente de acuerdo	Totalmente de acuerdo	Totalmente de acuerdo	Totalmente de acuerdo	Totalmente de acuerdo	Totalmente de acuerdo
44288.8	al.rozo11@uniandes.edu.co	12	Ni en desacuerdo ni de acuerdo	Totalmente de acuerdo	Totalmente de acuerdo	De acuerdo	De acuerdo	De acuerdo	Ni en desacuerdo ni de acuerdo	De acuerdo	De acuerdo	De acuerdo	De acuerdo
44288.8	am.parra12@uniandes.edu.co	13	De acuerdo	De acuerdo	Totalmente de acuerdo	De acuerdo	Totalmente de acuerdo	Totalmente de acuerdo	Totalmente de acuerdo	De acuerdo	Totalmente de acuerdo	De acuerdo	De acuerdo
44290.5	mc.penalozam@uniandes.edu.co	14	De acuerdo	Totalmente de acuerdo	Totalmente de acuerdo	De acuerdo	De acuerdo	Totalmente de acuerdo	De acuerdo	De acuerdo	Ni en desacuerdo ni de acuerdo	De acuerdo	Totalmente de acuerdo
44290.5	na.peralta10@uniandes.edu.co	15	Totalmente de acuerdo	Totalmente de acuerdo	Totalmente de acuerdo	Totalmente de acuerdo	Totalmente de acuerdo	Totalmente de acuerdo	Totalmente de acuerdo	Totalmente de acuerdo	Totalmente de acuerdo	Totalmente de acuerdo	Totalmente de acuerdo
44291.4	a.mercado@uniandes.edu.co	16	De acuerdo	Ni en desacuerdo ni de acuerdo	Totalmente de acuerdo	Ni en desacuerdo ni de acuerdo	De acuerdo	De acuerdo	De acuerdo	Totalmente de acuerdo	Totalmente de acuerdo	Ni en desacuerdo ni de acuerdo	De acuerdo
44291.4	je.navarro@uniandes.edu.co	17	De acuerdo	De acuerdo	Totalmente de acuerdo	Ni en desacuerdo ni de acuerdo	Ni en desacuerdo ni de acuerdo	Ni en desacuerdo ni de acuerdo	De acuerdo	De acuerdo	De acuerdo	De acuerdo	De acuerdo
44291.4	js.cruz12@uniandes.edu.co	18	De acuerdo	De acuerdo	De acuerdo	De acuerdo	De acuerdo	De acuerdo	De acuerdo	De acuerdo	De acuerdo	De acuerdo	De acuerdo
44291.4	df.rangel10@uniandes.edu.co	19	Totalmente de acuerdo	Totalmente de acuerdo	De acuerdo	Ni en desacuerdo ni de acuerdo	Totalmente de acuerdo	Totalmente de acuerdo	Ni en desacuerdo ni de acuerdo	Totalmente de acuerdo	Totalmente de acuerdo	En desacuerdo	Totalmente de acuerdo
44291.5	la.anichiarico@uniandes.edu.co	20	De acuerdo	Ni en desacuerdo ni de acuerdo	Totalmente de acuerdo	De acuerdo	Ni en desacuerdo ni de acuerdo	De acuerdo	Ni en desacuerdo ni de acuerdo	Ni en desacuerdo ni de acuerdo	Ni en desacuerdo ni de acuerdo	Ni en desacuerdo ni de acuerdo	Ni en desacuerdo ni de acuerdo
44291.5	js.bayona@uniandes.edu.co	21	Totalmente de acuerdo	De acuerdo	Totalmente de acuerdo	De acuerdo	Totalmente de acuerdo	Totalmente de acuerdo	De acuerdo	De acuerdo	Totalmente de acuerdo	De acuerdo	Totalmente de acuerdo
44291.6	tc.salcedo10@uniandes.edu.co	22	Totalmente de acuerdo	Totalmente de acuerdo	Totalmente de acuerdo	De acuerdo	De acuerdo	Totalmente de acuerdo	De acuerdo	Ni en desacuerdo ni de acuerdo	De acuerdo	De acuerdo	Totalmente de acuerdo
44291.8	aa.nieves@uniandes.edu.co	23	De acuerdo	De acuerdo	Ni en desacuerdo ni de acuerdo	De acuerdo	De acuerdo	De acuerdo	Ni en desacuerdo ni de acuerdo	De acuerdo	De acuerdo	De acuerdo	De acuerdo
44292.2	sj.pino@uniandes.edu.co	24	Totalmente de acuerdo	Totalmente de acuerdo	Totalmente de acuerdo	De acuerdo	De acuerdo	Totalmente de acuerdo	Totalmente de acuerdo	En desacuerdo	Ni en desacuerdo ni de acuerdo	De acuerdo	Ni en desacuerdo ni de acuerdo
44292.6	s.fiesco@uniandes.edu.co	25	Totalmente de acuerdo	Ni en desacuerdo ni de acuerdo	En desacuerdo	De acuerdo	De acuerdo	Totalmente de acuerdo	De acuerdo	De acuerdo	De acuerdo	De acuerdo	Totalmente de acuerdo
44296.4	dm.heidebroek@uniandes.edu.co	26	De acuerdo	Totalmente de acuerdo	Ni en desacuerdo ni de acuerdo	Ni en desacuerdo ni de acuerdo	Totalmente de acuerdo	De acuerdo	De acuerdo	De acuerdo	De acuerdo	Ni en desacuerdo ni de acuerdo	De acuerdo
44296.4	jd.penag@uniandes.edu.co	27	De acuerdo	De acuerdo	De acuerdo	De acuerdo	De acuerdo	De acuerdo	Ni en desacuerdo ni de acuerdo	De acuerdo	De acuerdo	Ni en desacuerdo ni de acuerdo	Totalmente de acuerdo
44296.4	s.tejada@uniande.edu.co	28	De acuerdo	De acuerdo	Totalmente de acuerdo	Ni en desacuerdo ni de acuerdo	De acuerdo	De acuerdo	Ni en desacuerdo ni de acuerdo	Ni en desacuerdo ni de acuerdo	De acuerdo	En desacuerdo	Ni en desacuerdo ni de acuerdo
44296.4	dmrienplus@gmail.com	29	Totalmente de acuerdo	Totalmente de acuerdo	Totalmente de acuerdo	Totalmente de acuerdo	Totalmente de acuerdo	Totalmente de acuerdo	Totalmente de acuerdo	Totalmente de acuerdo	Totalmente de acuerdo	Totalmente de acuerdo	Totalmente de acuerdo
44296.4	rdianat91@gmail.com	30	Totalmente de acuerdo	Totalmente de acuerdo	Totalmente de acuerdo	Totalmente de acuerdo	Totalmente de acuerdo	Totalmente de acuerdo	Totalmente de acuerdo	Totalmente de acuerdo	Totalmente de acuerdo	Totalmente de acuerdo	Totalmente de acuerdo
44296.4	am.lopezm@uniandes.edu.co	31	Ni en desacuerdo ni de acuerdo	Ni en desacuerdo ni de acuerdo	Ni en desacuerdo ni de acuerdo	Ni en desacuerdo ni de acuerdo	Ni en desacuerdo ni de acuerdo	Ni en desacuerdo ni de acuerdo	Ni en desacuerdo ni de acuerdo	Ni en desacuerdo ni de acuerdo	Ni en desacuerdo ni de acuerdo	Ni en desacuerdo ni de acuerdo	En desacuerdo
44296.4	js.abril@uniandes.edu.co	32	De acuerdo	En desacuerdo	De acuerdo	En desacuerdo	De acuerdo	De acuerdo	Ni en desacuerdo ni de acuerdo	En desacuerdo	Totalmente de acuerdo	En desacuerdo	Ni en desacuerdo ni de acuerdo
44296.4	mf.diazm@uniandes.edu.co	33	De acuerdo	De acuerdo	De acuerdo	De acuerdo	De acuerdo	De acuerdo	De acuerdo	De acuerdo	De acuerdo	De acuerdo	De acuerdo
44296.4	s.perdomo10@uniandes.edu.co	34	Totalmente de acuerdo	Totalmente de acuerdo	En desacuerdo	De acuerdo	Totalmente de acuerdo	De acuerdo	En desacuerdo	De acuerdo	Totalmente de acuerdo	De acuerdo	Totalmente de acuerdo
44296.4	lm.sanchez@uniandes.edu.co	35	De acuerdo	Ni en desacuerdo ni de acuerdo	De acuerdo	De acuerdo	De acuerdo	De acuerdo	Ni en desacuerdo ni de acuerdo	Ni en desacuerdo ni de acuerdo	De acuerdo	De acuerdo	Totalmente de acuerdo
44296.4	l.calderon@uniandes.edu.co	36	De acuerdo	De acuerdo	Totalmente de acuerdo	De acuerdo	De acuerdo	De acuerdo	Ni en desacuerdo ni de acuerdo	De acuerdo	De acuerdo	De acuerdo	De acuerdo
44296.4	ha.gonzalez11@uniandes.edu.co	37	De acuerdo	En desacuerdo	Ni en desacuerdo ni de acuerdo	De acuerdo	De acuerdo	Totalmente de acuerdo	Ni en desacuerdo ni de acuerdo	De acuerdo	Totalmente de acuerdo	De acuerdo	Totalmente de acuerdo
44296.5	je.covaleda11@uniandes.edu.co	38	De acuerdo	En desacuerdo	Totalmente de acuerdo	Totalmente de acuerdo	Totalmente de acuerdo	Totalmente de acuerdo	Ni en desacuerdo ni de acuerdo	En desacuerdo	De acuerdo	De acuerdo	De acuerdo
44296.5	mf.ramirez14@uniandes.edu.co	39	De acuerdo	De acuerdo	De acuerdo	En desacuerdo	De acuerdo	De acuerdo	Ni en desacuerdo ni de acuerdo	De acuerdo	De acuerdo	En desacuerdo	De acuerdo
44296.5	rf.palma@uniandes.edu.co	40	De acuerdo	De acuerdo	De acuerdo	De acuerdo	De acuerdo	De acuerdo	De acuerdo	De acuerdo	De acuerdo	De acuerdo	De acuerdo
44297	ricardo.vergara.33@gmail.com	41	De acuerdo	De acuerdo	Totalmente de acuerdo	De acuerdo	De acuerdo	De acuerdo	De acuerdo	Ni en desacuerdo ni de acuerdo	De acuerdo	De acuerdo	Totalmente de acuerdo
44297.5	pa.suarez10@uniandes.edu.co	42	Ni en desacuerdo ni de acuerdo	Ni en desacuerdo ni de acuerdo	Ni en desacuerdo ni de acuerdo	De acuerdo	Ni en desacuerdo ni de acuerdo	Ni en desacuerdo ni de acuerdo	De acuerdo	Ni en desacuerdo ni de acuerdo	Ni en desacuerdo ni de acuerdo	De acuerdo	Totalmente de acuerdo
		43	Totalmente de acuerdo	Totalmente de acuerdo	Totalmente de acuerdo	Totalmente de acuerdo	Totalmente de acuerdo	Totalmente de acuerdo	Totalmente de acuerdo	Totalmente de acuerdo	Totalmente de acuerdo	Totalmente de acuerdo	Totalmente de acuerdo
		44	Totalmente de acuerdo	Totalmente de acuerdo	Totalmente de acuerdo	Totalmente de acuerdo	Totalmente de acuerdo	De acuerdo	De acuerdo	Totalmente de acuerdo	Totalmente de acuerdo	De acuerdo	De acuerdo
