# Supplementary material for: Simulation-based education in neurology: lessons from the COVID-19 pandemic
Source: BMC Res Notes. 2023 Nov 2;16:307. doi: 10.1186/s13104-023-06605-7 (PMC10623696; doi:10.1186/s13104-023-06605-7)
Supplement: Supplementary file 5 — Supplementary Material 5: Simulated hospital survey for teachers (Spanish) [file 13104_2023_6605_MOESM5_ESM.xlsx]

## Sheet: Respuestas de formulario 1
Additional file 5: Simulated hospital survey for teachers (Spanish)
ID	1. Considero que el hospital simulado es una herramienta efectiva para transmitir conocimiento a los estudiantes	2. Me siento cómodo enseñando a estudiantes en el hospital simulado	3. Considero que este modelo cumplió con sus objetivos de facilitar la práctica de estudiantes en un modelo simulado	4. Considero que los actores representaron adecuadamente las características clínicas requeridas por el guion	5. Pude interactuar adecuadamente con los estudiantes bajo este modelo de hospital simulado.	6. Me sentí cómodo practicando exámenes orales bajo este modelo de hospital simulado	7. Considero que el tiempo que se dedica a los estudiantes bajo este modelo de hospital simulado es adecuado.	8. Considero que la herramienta del hospital simulado se debería incorporar al programa de medicina independientemente de la pandemia	9. El hospital simulado ayuda a los estudiantes a desarrollar competencias como médico general en el área de neurología	10. Me fue posible interactuar con el actor como si fuera un paciente real
1	Totalmente de acuerdo	De acuerdo	De acuerdo	De acuerdo	De acuerdo	De acuerdo	De acuerdo	Totalmente de acuerdo	De acuerdo	De acuerdo
2	De acuerdo	De acuerdo	Ni en desacuerdo ni de acuerdo	Ni en desacuerdo ni de acuerdo	De acuerdo	Totalmente de acuerdo	Ni en desacuerdo ni de acuerdo	En desacuerdo	De acuerdo	De acuerdo
3	Totalmente de acuerdo	De acuerdo	De acuerdo	Totalmente de acuerdo	Totalmente de acuerdo	Totalmente de acuerdo	Totalmente de acuerdo	Totalmente de acuerdo	Totalmente de acuerdo	De acuerdo
4	Totalmente de acuerdo	Totalmente de acuerdo	Totalmente de acuerdo	Totalmente de acuerdo	Totalmente de acuerdo		Totalmente de acuerdo	De acuerdo	De acuerdo	Totalmente de acuerdo
5	Totalmente de acuerdo	Totalmente de acuerdo	De acuerdo	Ni en desacuerdo ni de acuerdo	Ni en desacuerdo ni de acuerdo	De acuerdo	De acuerdo	De acuerdo	De acuerdo	De acuerdo
6	De acuerdo	De acuerdo	De acuerdo	Ni en desacuerdo ni de acuerdo	De acuerdo	De acuerdo	De acuerdo	En desacuerdo	De acuerdo	En desacuerdo
7	De acuerdo	De acuerdo	De acuerdo	De acuerdo	De acuerdo	De acuerdo	De acuerdo	De acuerdo	De acuerdo	Ni en desacuerdo ni de acuerdo
